# Supplementary material for: A data comparison between a traditional and the single-step β-galactosidase assay
Source: Data Brief. 2016 Jun 1;8:350–2. doi: 10.1016/j.dib.2016.05.063 (PMC4908277; doi:10.1016/j.dib.2016.05.063)
Supplement: Supplementary file 2 — Supplementary material [file mmc2.zip]

Archive with 1 entries (1 files):
- Single Step Bgal Script.TSC
